# Supplementary material for: The Diagnostic Approach to Mitochondrial Disorders in Children in the Era of Next-Generation Sequencing: A 4-Year Cohort Study
Source: J Clin Med. 2021 Jul 22;10(15):3222. doi: 10.3390/jcm10153222 (PMC8348083; doi:10.3390/jcm10153222)
Supplement: Supplementary file 1 [file jcm-10-03222-s001.zip]

Archive with 6 entries (5 files):
- jcm-1250779-conversion/
- jcm-1250779-conversion/Table S1.pdf
- jcm-1250779-conversion/Table S2A.pdf
- jcm-1250779-conversion/Table S2B.pdf
- jcm-1250779-conversion/Table S3.pdf
- jcm-1250779-conversion/Table S4.pdf
